# Supplementary material for: Disease-Specific Changes in Reelin Protein and mRNA in Neurodegenerative Diseases
Source: Cells. 2020 May 19;9(5):1252. doi: 10.3390/cells9051252 (PMC7290479; doi:10.3390/cells9051252)
Supplement: Supplementary file 1 [file cells-09-01252-s001.zip]

Archive with 11 entries (10 files):
- Supplementary Fig 1.jpg
- Supplementary Fig 2.jpg
- Supplementary Fig 3.jpg
- Table S1.pdf
- Table S2.pdf
- __MACOSX/
- __MACOSX/._Supplementary Fig 1.jpg
- __MACOSX/._Supplementary Fig 2.jpg
- __MACOSX/._Supplementary Fig 3.jpg
- __MACOSX/._Table S1.pdf
- __MACOSX/._Table S2.pdf
